# Supplementary material for: Validation of a Simplified Digital Periodontal Health Screening Module for General Dental Practitioners
Source: Healthcare (Basel). 2022 Sep 30;10(10):1916. doi: 10.3390/healthcare10101916 (PMC9601548; doi:10.3390/healthcare10101916)
Supplement: Supplementary file 1 [file healthcare-10-01916-s001.zip]

Archive with 1 entries (1 files):
- healthcare-1909142-supplementary.pdf
